# Supplementary material for: GSK3 inhibition reduces ECM production and prevents age-related macular degeneration–like pathology
Source: JCI Insight. 2024 Aug 8;9(15):e178050. doi: 10.1172/jci.insight.178050 (PMC11383595; doi:10.1172/jci.insight.178050)
Supplement: Supporting data values [file jciinsight-9-178050-s222.xlsx]

## Sheet: Fig. 1D
extracellular						intracellular
non-targeting	siTOX	siF3 #1	siF3 #2			non-targeting	siTOX	siF3 #1	siF3 #2
0.885485	0.008063	0.005338	0.005825			0.982391	0.021465	0.007176	0.009333
1.03031	0.007322	0.005595	0.006111			1.00968	0.019528	0.008591	0.018225
1.08421	0.013664	0.006611	0.005575			1.00792	0.039496	0.014418	0.011322
0.878105	0.018048	0.010105	0.011725			0.995302	0.041924	0.020605	0.014199
1.06835	0.018738	0.011086	0.015086			0.994905	0.041984	0.017206	0.019334
1.05354	0.02657	0.012285	0.011225			1.00979	0.06112	0.017607	0.016692
0.979674	0.110049	0.007441	0.009619			1.05753	0.204049	0.009043	0.009302
0.970512	0.108245	0.006353	0.009015			0.978955	0.178314	0.008988	0.009835
1.04981	0.096021	0.006785	0.010306			0.963514	0.184948	0.009774	0.012181

## Sheet: Fig. 2A
extracellular
BIO 0.1	BIO 1	BIO10	CHIR98014 0.1	CHIR98014 1	CHIR98014 10	CHIR 0.1	CHIR 1	CHIR 10	LiCl .2	LiCl 2	LiCl 20
1.01771	1.08954	0.08929	0.767862	0.435945	0.252871	1.41432	0.729119	0.143178	1.26065	0.698616	0.108121
1.37855	0.757716	0.312335	0.86153	0.421862	0.431052	0.95063	0.795009	0.275703	0.949378	0.876567	0.330543
1.07288	0.52059	0.342962	0.793107	0.401915	0.496863	0.850039	0.556396	0.294301	1.01943	0.885809	0.500733

## Sheet: Fig. 2B
intracellular
BIO 0.1	BIO 1	BIO10	CHIR98014 0.1	CHIR98014 1	CHIR98014 10	CHIR 0.1	CHIR 1	CHIR 10	LiCl .2	LiCl 2	LiCl 20
0.845849	0.908783	0.130387	0.659443	0.265185	0.392188	1.0199	0.483607	0.0984732	0.986367	1.03082	0.553179
1.29914	1.37118	0.190301	0.83986	0.178403	0.416476	0.99185	0.726313	0.116396	1.02526	1.04798	0.446122
1.07339	0.838797	0.272447	0.595547	0.138029	0.599677	0.916444	0.506495	0.161258	1.03229	1.05328	0.611317

## Sheet: Fig. 2D
DMSO	CHIR99021, 10 μM
1	0.227
0.883	0.209
1.132	0.247

## Sheet: Fig. 2E
max	spontaneous	DMSO	0.1	1	10
1.04896	0.270427	0.299935	0.344892	0.3041	0.358361
1.02425	0.280614	0.305157	0.330168	0.29743	0.355476
0.926799	0.280447	0.315088	0.365524	0.299468	0.363738
0.956366	0.205926	0.238327	0.22631	0.254597	0.244312
1.01888	0.211803	0.223091	0.223582	0.234922	0.241877
1.02476	0.235916	0.210723	0.244102	0.236782	0.273166
0.987726	0.365032	0.374989	0.370682	0.355102	0.363321
1.01274	0.365419	0.349306	0.351542	0.321144	0.366295
0.975015	0.386682	0.359537	0.371066	0.313562	0.373393

## Sheet: Fig. 3A
extracellular							intracellular
non-targeting	siF3	siGSKα	siGSKβ	siGSKα + β			non-targeting	siF3	siGSKα	siGSKβ	siGSKα + β
1.00301	0.147766	0.518044	0.656422	0.311214			0.945379	0.186567	0.581658	0.579614	0.339024
0.966807	0.187347	0.544558	0.607834	0.328622			1.02454	0.203519	0.584794	0.64434	0.321049
1.03018	0.194988	0.652199	0.787823	0.350841			1.03008	0.188399	0.627012	0.614605	0.340216
1.07379	0.197358	0.897025	0.665782	0.383166			0.984363	0.197265	0.548889	0.700282	0.361923
1.09014	0.263438	1.10915	0.68582	0.339583			0.978478	0.220708	0.700585	0.73557	0.372411
0.836062	0.228555	0.595013	0.615631	0.332903			1.03716	0.202826	0.731674	0.746609	0.343647
1.11587	0.361957	0.726151	0.727881	0.443787			1	0.423192	0.560051	0.558082	0.32643
0.971564	0.322377	0.74112	0.646572	0.46					0.563071	0.620404	0.309123
0.912563	0.317811	0.69304	0.762588	0.424461					0.603719	0.591774	0.327578

## Sheet: Fig. 3C
siNT	siF3	siGSK3α	siGSK3β	siGSK3α + β
0.155	0.0352	0.0715	0.133	0.0475
0.147	0.0333	0.0917	0.111	0.0565
0.155		0.0973	0.103	0.0533

## Sheet: Fig. 4A
DMSO	0.625	1.25	2.5	5	10
0.968311	0.887226	0.640016	0.612061	0.448563	0.325957
1.05537	0.724175	0.692287	0.547242	0.377532	0.323139
1.00764	0.653059	0.610479	0.459162	0.363211	0.372724
0.968676	0.637107	0.65919	0.474619	0.361841	0.378605
1.00564	0.704244	0.604091	0.461831	0.407864	0.328062
0.994355
1

## Sheet: Fig. 4C
DMSO	1	10
1.0531	0.414961	0.0516905
0.946902	0.421395	0.045465
1.05751	0.499347	0.231605
0.942492	0.524126	0.206027
0.990988	0.578388	0.0526246
1.00901	0.568149	0.0528598

## Sheet: Fig. 4D
DMSO	1	10
1.02082	0.113239	289.714
0.979184	0.324729	326.132
1.01458	1.63265	2501.66
0.985423	1.99417	2413.47
1.56773	1.48858	272.743
0.432268	0.733638	284.247
1.11912	3.57367	9008.33
0.874608	4.66458	8694.39
1.00627	4.13793	6708

[truncated: 20 more sheets: Fig. 4E, Fig. 6A, Fig. 6B, Fig. 6C, Fig. 7A, Fig. 7B, Fig. 8D, Fig. 8E, Sup. Fig. 2A, Sup. Fig. 2B, Sup. Fig. 2C, Sup. Fig. 2D, Sup. Fig. 2E, Sup. Fig. 3A, Sup. Fig. 4A, Sup. Fig. 6B, Sup. Fig. 6C, Sup. Fig. 8B, Sup. Fig. 8C, Sup.Fig. 8D]
